# Supplementary material for: Identifying cholera "hotspots" in Uganda: An analysis of cholera surveillance data from 2011 to 2016
Source: PLoS Negl Trop Dis. 2017 Dec 28;11(12):e0006118. doi: 10.1371/journal.pntd.0006118 (PMC5746206; doi:10.1371/journal.pntd.0006118)
Supplement: S1 Data — (XLSX) [file pntd.0006118.s003.xlsx]

## Sheet: datafile
dist_id	district	Popl	wat_cov	san_cov	hw_cov	score	cas11	cas12	cas13	cas14	cas15	cas16	cas_tot	hosp_dist	lake_dist	areaInSQM	DRC_Dist	Ken_Dist
1	Abim	107966	99	61	38	58	0	0	0	0	0	0	0	41710.5	110858	2351730551	277415	93733.6
2	Adjumani	225251	100	78.8	60.2	60	0	0	0	2	0	101	103	29817.1	104987	3086427143	94373.9	266986
3	Agago	227792	82	66.5	20.6	65	0	0	0	0	0	0	0	46269.3	111947	3500108100	241745	126874
4	Alebtong	227541	89	80.5	25	50	0	0	0	0	0	0	0	26137	43058.2	1534319687	217196	165976
5	Amolatar	147166	100	85	36	55	0	0	0	0	0	0	0	35514.6	4281.01	1756668848	168478	193294
6	Amudat	105767	63	17.1	11.9	43	0	0	0	0	0	0	0	35984.7	92512.3	1615883718	398612	13835.2
7	Amuria	270928	97	84.5	55	60	0	0	0	0	0	0	0	38237.6	44178.6	2586638137	264780	135938
8	Amuru	186696	48	72.8	46	43	0	0	0	0	0	64	64	29817.1	98900.5	3624317772	119795	251475
9	Apac	368626	98	80.3	30.1	70	0	0	0	0	0	0	0	35514.6	14444.1	3251297136	142231	226858
10	Arua	782077	98	73	35	55	0	41	140	37	31	6	255	39191.7	74083.4	4366914032	28871.5	342939
11	Budaka	207597	77	66	33	35	0	0	0	0	0	41	41	20515.8	55328.6	410204318	320332	47997.1
12	Bududa	210173	89	72	21	35	0	216	0	0	0	0	216	18317.1	77765.5	317697311	365137	9300.5
13	Bugiri	382913	87	80.5	23.3	53	0	0	0	0	0	0	0	28917.2	23366.3	1048966136	325556	36057.6
14	Buhweju	120720	42	87	18	50	0	0	0	0	0	0	0	27789.9	29961.9	750886940	72393.1	400355
15	Buikwe	422771	86	75	40.2	33	0	0	0	0	0	0	0	34564.6	6135.94	1449185801	277084	99401.7
16	Bukedea	203600	96	84	55	90	0	0	0	0	0	0	0	21929.1	30706.5	1051302832	324301	53002.3
17	Bukomansimbi	151413	71	68.8	35	50	0	0	0	0	0	0	0	19650.6	31224.2	599704625	195287	255251
18	Bukwa	89356	21	61.4	13.5	28	0	0	0	0	0	0	0	21353.4	81238	524973162	387075	6746
19	Bulambuli	174508	93	70.6	29.4	48	0	0	0	0	0	284	284	7281.79	45780	694192093	349627	34247.9
20	Buliisa	113161	93	68	40	68	0	1021	108	0	0	0	1129	42900.5	0	2027308977	18410.1	341401
21	Bundibugyo	224387	88	72	26	30	0	458	0	0	0	0	458	28217.6	61802.8	849756175	9356.28	434058
22	Bushenyi	234440	79	92.6	38.8	65	0	0	0	0	0	0	0	20136.4	36244	845398502	52294.3	420920
23	Busia	323662	94	88.2	46.6	52	0	0	0	0	246	4	250	28917.2	16437.6	763442240	354357	9595.14
24	Butaleja	244153	96	75	32	48	0	17	0	0	0	264	281	20515.8	56341.5	654983181	322351	40262.2
25	Butambala	100840	77	68	47	43	0	0	0	0	0	0	0	13403.9	19751.3	405385332	208265	204389
26	Buvuma	89890	51	38	12	30	0	0	0	0	0	17	17	50967.5	0	9513359988	342705	81324.3
27	Buyende	323067	91	81.3	25.3	43	0	0	0	0	0	0	0	35782	2902.73	1879265655	224848	133890
28	Dokolo	183093	86	89	46	65	0	0	0	0	0	0	0	25467.5	4610.35	1074192280	198039	185373
29	Gomba	159922	81	55	27	30	0	0	0	0	0	0	0	34750.5	9078.36	1670102675	174350	245940
30	Gulu	436345	95	74	21	75	0	0	0	0	0	0	0	50173.9	113421	3428422789	145723	216407
31	Hoima	572986	83	91	40	65	0	1117	126	3	282	203	1731	54160.4	12830.8	5640887695	30642.7	348397
32	Ibanda	249625	90	89	36.4	70	0	0	0	0	0	0	0	32561.3	23192.5	965876939	79183.6	381282
33	Iganga	504197	97	76.8	23.8	43	0	0	0	0	0	0	0	24410	26776.6	1018319861	292856	67847.2
34	Isingiro	486360	41	91.4	35.6	50	0	0	0	0	0	0	0	46514.7	30206.9	2654056997	136693	339641
35	Jinja	471242	96	75.3	16.5	30	0	0	0	0	0	0	0	29843	12248.5	730089907	272646	92780.7
36	Kaabong	167879	96	21.3	31.4	28	0	0	0	0	0	0	0	64626.2	209178	7310230252	342481	23674.1
37	Kabale	528231	90	96	23	50	0	0	0	0	0	0	0	32832.7	6328.84	1731493008	40965.8	440687
38	Kabarole	469236	90	83.7	52.8	55	0	0	0	0	0	0	0	28217.6	51827.3	1815681930	34645.6	406731
39	Kaberamaido	215026	97	83	30	65	0	0	0	0	0	0	0	25467.5	6534.86	1623278519	216757	161613
40	Kalangala	54293	85	69	3	45	0	0	0	0	0	0	0	60310.2	0	7745103557	288012	172465
41	Kaliro	236199	98	74.2	31.6	50	0	0	0	0	0	0	0	31137.1	2678.31	868048096	268388	90445.6
42	Kalungu	183232	69	92.5	51.2	68	0	0	0	0	0	0	0	19650.6	13334.9	836896791	205519	235635
43	Kampala	1507080	94	89.5	38	58	0	0	0	4	293	27	324	19826.7	5494.76	194822509	239642	148054
44	Kamuli	486319	96	70.2	38	50	0	0	0	0	0	0	0	23929.8	32056.9	1555777214	238378	121629
45	Kamwenge	414454	67	80.2	26	48	0	0	0	0	0	0	0	33707	29407.8	2411092712	65730	380551
46	Kanungu	252144	74	93	51	50	0	0	0	0	0	0	0	21520.8	39074.2	1329220916	9672.5	467806
47	Kapchorwa	105186	80	82.4	29.4	52	0	0	0	0	0	28	28	7281.79	52346.1	354569149	356909	28279.9
48	Kasese	694992	92	86	33.3	53	106	536	2	0	206	0	850	41835.1	8441.33	3391513634	20719.2	435092
49	Katakwi	166231	98	74.6	26.3	50	0	0	0	0	0	0	0	43904.4	22958.2	2427681548	304572	101338
50	Kayunga	368062	86	72.4	31.2	50	0	0	0	0	0	83	83	23929.8	28489.7	1703051305	216772	145098
51	Kibaale	785088	88	84	46	60	0	386	0	0	0	0	386	54160.4	46339.2	4384800139	65985.3	330206
52	Kiboga	148218	59	60	10.6	45	0	0	0	0	0	0	0	33020.9	48358.4	1585838594	147756	232272
53	Kibuku	202033	91	85.7	25	50	0	0	0	0	0	81	81	19605.4	35237.8	489904842	301267	64159.1
54	Kiruhura	328077	20	91	45	63	0	0	0	0	0	0	0	35318.8	44264.2	4602661657	124584	339831
55	Kiryandongo	266197	88	68.2	25	61	0	0	0	0	0	0	0	47820.8	51275.8	3621567462	82406.2	282392
56	Kisoro	281705	95	77.3	21	50	0	0	0	0	0	0	0	32832.7	15821.5	729520745	8154.24	473437
57	Kitgum	204048	92	59	24.5	62	0	0	0	0	0	0	0	55037.9	163031	3984491278	258382	103854
58	Koboko	206495	92	78	31.2	55	0	2	41	0	0	0	43	31180.2	138765	761322822	7997.04	343199
59	Kole	239327	84	78	43	55	0	0	0	0	0	0	0	22103.8	46574.6	1072938312	163228	211751
60	Kotido	181050	94	8.4	0.1	25	0	0	0	0	0	0	0	41710.5	144821	3610482482	313098	54978.9
61	Kumi	239268	85	92	86	60	0	0	0	0	0	0	0	21929.1	13306.5	1074072401	303696	74930.3
62	Kween	93667	88	80	19.2	40	0	0	0	0	0	0	0	19010.2	62553.8	851398079	371268	24630.2
63	Kyankwanzi	214693	92	59	15.6	30	0	0	0	0	0	0	0	46867.6	74339.4	2455014219	100889	276535
64	Kyegegwa	281637	28	70.9	22	53	0	0	0	0	0	0	0	44104.9	77454.6	1747931051	102360	326013
65	Kyenjojo	422204	50	87	38.9	65	0	0	0	0	0	0	0	42041.9	39820.3	2352401387	60865.7	366651
66	Lamwo	134379	84	43.6	13.9	33	0	0	0	0	0	0	0	62365.7	179993	5591674219	198507	155006
67	Lira	408043	92	80	16.4	40	0	0	0	0	0	0	0	22103.8	40046.7	1330336234	185303	191998
68	Luuka	238020	95	65.6	31	38	0	0	0	0	0	0	0	24410	33796.2	649590083	268453	92051.4
69	Luwero	456958	94	83	46	60	0	0	0	0	0	0	0	37810.7	56730.9	2215974545	200584	168065
70	Lwengo	274953	22	76	45	50	0	0	0	0	0	0	0	32270	27097.2	914716826	187362	281838
71	Lyantonde	93753	73	89	58	66	0	0	0	0	0	0	0	27145.9	31661.4	888306706	157583	304753
72	Manafwa	353825	94	79	27	47	0	25	0	0	0	17	42	19371.9	77811.2	534993874	362920	10344
73	Maracha	186134	91	82	45	65	0	30	19	18	0	0	67	33217.3	112308	440273049	7634.57	357962
74	Masaka	297004	94	84.5	33.7	64	0	0	0	0	0	0	0	42499.6	535.87	2306294494	235447	231939
75	Masindi	291113	88	79	35	60	0	7	0	0	0	0	7	42900.5	38200.8	3932232545	60878.7	298893
76	Mayuge	473239	81	68	35	43	0	0	0	0	0	140	140	37698.1	0	3431807055	348644	44451.5
77	Mbale	488960	95	81	25	45	0	375	0	0	59	96	530	21404.8	68300.9	518611286	343715	30757
78	Mbarara	472629	78	98.6	48	78	0	0	0	0	0	0	0	27383.5	56411.5	1786165178	98713	373878
79	Mitooma	183444	79	92	43	40	0	0	0	0	0	0	0	17371.9	35223.1	543881402	38303.1	434840
80	Mityana	328964	68	87.9	34.8	55	0	0	0	0	0	0	0	31997	9572.74	1578807394	185700	209389
81	Moroto	103432	0	2.3	0	15	0	0	0	0	2	10	12	53402.9	122392	3537749890	373774	16856
82	Moyo	139012	96	94	57	85	0	0	0	97	0	0	97	35092.5	134183	1856345963	81217.4	270501
83	Mpigi	250548	82	66	53	64	0	0	0	0	0	0	0	13403.9	6382.51	1524273437	221641	194957
84	Mubende	684337	76	83.2	20.5	45	0	0	0	0	0	0	0	40258.1	37782.1	4628424652	136617	268384
85	Mukono	596804	85	91	52	63	0	0	0	0	0	0	0	40279.5	1295.66	4124369478	278264	125459
86	Nakapiripirit	156690	94	31.4	7	30	0	0	0	0	0	0	0	35984.7	60409.1	4201513024	363200	48089.4
87	Nakaseke	197369	38	84.4	33.1	41	0	0	0	0	0	0	0	33020.9	58908.4	3475300574	150066	220142
88	Nakasongola	181799	67	87	35	58	0	0	0	0	0	0	0	44008.4	15794	3509408951	150298	208688
89	Namayingo	215442	77	61.5	17.8	30	0	0	0	109	0	264	373	37698.1	0	4666025137	386342	17051
90	Namutumba	252562	95	84.1	23	53	0	0	0	0	0	15	15	24411	33805.5	813762322	297941	59839.6
91	Napak	142224	100	22	5.8	17	0	0	0	0	0	0	0	53402.9	78190	4976946535	325338	69886.8
92	Nebbi	396794	88	80	37	67	0	1759	258	49	0	254	2320	42785.4	18245.9	1999823586	20192.9	348761
93	Ngora	141919	90	84	42	63	0	0	0	0	0	0	0	23167.4	19780.1	720968065	280730	95847.6
94	Ntoroko	67005	97	66.7	11.9	50	0	138	43	2	0	0	183	46480.3	14665.2	1402880293	14698.9	407400
95	Ntungamo	483841	86	94.9	23	50	0	0	0	0	0	0	0	37742.3	52037.1	2053379691	71251	406551
96	Nwoya	133506	88	74.8	12.9	67	0	2	0	0	0	0	2	59584.9	49845	4771539328	72439.2	289841
97	Otuke	104254	85	66	14	35	0	0	0	0	0	0	0	26137	69059.8	1548633589	231467	144157
98	Oyam	383644	75	89.9	29	65	0	0	0	0	0	0	0	32174.6	63625	2200295631	133579	236384
99	Pader	178004	92	51	26	53	0	0	0	0	0	0	0	50173.9	110446	3326501217	193878	169886
100	Pallisa	386890	83	87	36	75	0	0	0	0	0	6	6	19605.4	26890.6	1095065841	288376	80344.5
101	Rakai	516309	79	84	65	55	0	0	0	0	0	0	0	40392.3	14993.8	4040121285	205679	268119
102	Rubirizi	129149	86	85.4	23.8	50	0	0	0	0	0	0	0	31075.8	11313.5	1472266357	33068.7	437981
103	Rukungiri	314694	75	98.9	51.1	68	123	37	0	0	0	0	160	17371.9	34196.8	1527001834	26641.6	449692
104	Serere	285903	38	85	53	70	0	0	0	0	0	0	0	34176.9	7412.16	1964000990	240031	130899
105	Sheema	207343	99	89	65	53	0	0	0	0	0	0	0	23355.9	58733.2	700105823	71737.8	400982
106	Sironko	242422	49	77	35	35	0	25	0	0	0	159	184	18317.1	59460	403415215	350936	23505.5
107	Soroti	296833	91	83.2	53.9	60	0	0	0	0	0	0	0	35451.1	14706.8	1410935802	256912	127568
108	Ssembabule	252597	94	70	16.1	48	0	0	0	0	0	0	0	27145.9	55906.4	2318398191	163000	286375
109	Tororo	517082	94	81	34.4	55	0	0	0	0	0	0	0	24056.5	52113	1193694754	344851	16731.1
110	Wakiso	1997418	91	89.7	58	70	0	0	0	0	149	0	149	19826.7	11002.4	2807880709	234113	163521
111	Yumbe	484822	96	75.3	44.2	67	0	0	12	1	0	55	68	31180.2	131513	2323192401	38698	312544
112	Zombo	240082	88	80	41	40	0	34	2	0	0	15	51	42785.4	55343.7	898073483	12527.1	384460
